# Supplementary material for: High-Order Fiber Mode Beam Parameter Optimization for Transport and Rotation of Single Cells
Source: Micromachines (Basel). 2021 Feb 23;12(2):226. doi: 10.3390/mi12020226 (PMC7926556; doi:10.3390/mi12020226)
Supplement: Supplementary file 1 [file micromachines-12-00226-s001.zip]

Archive with 6 entries (4 files):
- micromachines-1117478 supplementary/
- micromachines-1117478 supplementary/supplement materials/
- micromachines-1117478 supplementary/supplement materials/MovieS1.mp4
- micromachines-1117478 supplementary/supplement materials/MovieS2.mp4
- micromachines-1117478 supplementary/supplement materials/supplementary materials S1.docx
- micromachines-1117478 supplementary/supplement materials/supplementary materials S2.docx
